# Supplementary material for: Population structure and uropathogenic potential of extended-spectrum cephalosporin-resistant Escherichia coli from retail chicken meat
Source: BMC Microbiol. 2021 Mar 29;21:94. doi: 10.1186/s12866-021-02160-y (PMC8008618; doi:10.1186/s12866-021-02160-y)
Supplement: Supplementary file 2 — Additional file 2. [file 12866_2021_2160_MOESM2_ESM.xlsx]

## Sheet: Metadata
ID	Year isolated	Phylotype	Multilocus sequence type	Serotype	Colicins							P fimbriae							S fimbriae	Type I fimbriae									Aerobactin					Hemin uptake								Enterobactin
					cba	celb	cma	mchB	mchC	mchF	mcmA	papB	papC	papD	papH	papI	papJ	papK	sfaX	fimA	fimB	fimC	fimD	fimE	fimF	fimG	fimH	fimI	iucA	iucB	iucC	iucD	iutA	chu/shuA	chu/shuS	chu/shuT	chu/shuU	chu/shuV	chu/shuW	chu/shuX	chu/shuY	entA	entB	entC	entD	entE	entF	entS	fepA
2012-01-2348	2012	D	38	O7:H18	0	1	1	0	0	0	0	0	0	0	0	0	0	0	0	1	1	1	1	1	1	1	1	1	0	1	1	1	1	1	1	1	1	1	1	1	1	1	1	1	1	1	1	1	1
2012-01-2599	2012	D	38	ONT:H18	0	0	1	0	0	0	0	0	0	0	0	0	0	0	0	0	1	1	1	1	1	1	1	1	0	1	1	1	1	1	1	1	1	1	1	1	1	1	1	1	1	1	1	1	1
2014-01-7475	2014	D	1158	O17/O44,O17/O77:H34	0	0	0	0	0	0	0	0	0	0	0	0	0	0	0	1	1	1	0	1	1	1	1	1	1	1	1	1	1	1	1	1	1	1	1	1	1	1	1	1	1	1	1	1	1
2012-01-4096	2012	D	38	ONT:H18	0	1	1	0	0	0	0	0	0	0	0	0	0	0	0	1	1	1	1	1	1	1	1	1	1	1	1	1	1	1	1	1	1	1	1	1	1	1	1	1	1	1	1	1	1
2012-01-4101	2012	D	38	O7:H18	0	0	1	0	0	0	0	0	0	0	0	0	0	0	0	1	1	1	1	1	1	1	1	1	1	1	1	1	1	1	1	1	1	1	1	1	1	1	1	1	1	1	1	1	1
2012-01-4272	2012	D	38	ONT:H18	0	0	1	0	0	0	0	0	0	0	0	0	0	0	0	1	1	1	1	1	1	1	1	1	1	1	1	1	1	1	1	1	1	1	1	1	1	1	1	1	1	1	1	1	1
2012-01-4273	2012	D	38	O7:H18	0	0	1	0	0	0	0	0	0	0	0	0	0	0	0	1	1	1	1	1	1	1	1	1	1	1	1	1	1	1	1	1	1	1	1	1	1	1	1	1	1	1	1	1	1
2012-01-4274	2012	D	38	O7:H18	0	0	1	0	0	0	0	0	0	0	0	0	0	0	0	1	1	1	1	1	1	1	1	1	1	1	1	1	1	1	1	1	1	1	1	1	1	1	1	1	1	1	1	1	1
2012-01-5332	2012	D	38	ONT:H18	0	1	1	0	0	0	0	0	0	0	0	0	0	0	0	1	1	1	1	1	1	1	1	1	1	1	1	1	1	1	1	1	1	1	1	1	1	1	1	1	1	1	1	1	1
2012-01-5333	2012	D	38	O7:H18	0	1	1	0	0	0	0	0	0	0	0	0	0	0	0	1	1	1	1	1	1	1	1	1	1	1	1	1	1	1	1	1	1	1	1	1	1	1	1	1	1	1	1	1	1
2012-01-5334	2012	A	1594	O21:H4	0	1	0	0	0	0	0	0	0	0	0	0	0	0	0	1	1	1	1	1	1	1	1	1	0	1	1	1	1	0	0	0	0	0	0	0	0	1	1	1	1	1	1	1	1
2012-01-5335	2012	D	38	O7:H18	0	0	1	0	0	0	0	0	0	0	0	0	0	0	0	1	1	1	1	1	1	1	1	1	1	1	1	1	1	1	1	1	1	1	1	1	1	1	1	1	1	1	1	1	1
2012-01-5507	2012	D	38	ONT:H18	0	1	0	0	0	0	0	0	0	0	0	0	0	0	0	1	1	1	1	1	1	1	1	1	1	1	1	1	1	1	1	1	1	1	1	1	1	1	1	1	1	1	1	1	1
2016-22-363	2016	B2	429	O2,O50/O2:H1	0	0	0	0	0	1	0	0	0	0	0	0	0	0	0	1	1	1	1	1	1	1	1	1	1	1	1	1	1	1	1	1	1	1	1	1	1	1	1	1	1	1	1	1	1
2012-01-5581	2012	D	38	O7:H18	0	0	1	0	0	0	0	0	0	0	0	0	0	0	0	1	1	1	1	1	1	1	1	1	1	1	1	1	1	1	1	1	1	1	1	1	1	1	1	1	1	1	1	1	1
2012-01-5997	2012	A	10	O125ab:H4	0	0	0	0	0	0	0	0	0	0	0	0	0	0	0	0	1	1	1	1	1	1	1	1	1	1	1	1	1	0	0	0	0	0	0	0	0	1	1	1	0	1	1	1	1
2012-01-5998	2012	D	38	O7:H18	0	0	1	0	0	0	0	0	0	0	0	0	0	0	0	1	1	1	1	1	1	1	1	1	0	1	1	1	1	1	1	1	1	1	1	1	1	1	1	1	1	1	1	1	1
2012-01-6154	2012	D	38	O7:H18	0	0	1	0	0	0	0	0	0	0	0	0	0	0	0	1	1	1	1	1	1	1	1	1	1	1	1	1	1	1	1	1	1	1	1	1	1	1	1	1	1	1	1	1	1
2012-01-6611	2012	D	38	O7:H18	0	0	1	0	0	0	0	0	0	0	0	0	0	0	0	1	1	1	1	1	1	1	1	1	0	1	1	1	1	1	1	1	1	1	1	1	1	1	1	1	1	1	1	1	1
2012-01-6612	2012	D	38	O7:H18	0	0	1	0	0	0	0	0	0	0	0	0	0	0	0	1	1	1	1	1	1	1	1	1	1	1	1	1	1	1	1	1	1	1	1	1	1	1	1	1	1	1	1	1	1
2012-01-6613	2012	D	38	O7:H18	0	0	1	0	0	0	0	0	0	0	0	0	0	0	0	1	1	1	1	1	1	1	1	1	1	1	1	1	1	1	1	1	1	1	1	1	1	1	1	1	1	1	1	1	1
2012-01-6774	2012	D	38	O7:H18	0	0	1	0	0	0	0	0	0	0	0	0	0	0	0	1	1	1	1	1	1	1	1	1	1	1	1	1	1	1	1	1	1	1	1	1	1	1	1	1	1	1	1	1	1
2014-01-5100	2014	A	373	O6:H16	0	0	0	0	0	0	0	0	0	0	0	0	0	0	0	1	0	1	1	1	1	1	1	1	1	1	1	1	1	0	0	0	0	0	0	0	0	1	1	1	0	1	1	1	1
2012-01-6775	2012	D	38	O7:H18	0	1	1	0	0	0	0	0	0	0	0	0	0	0	0	1	1	1	1	1	1	1	1	1	1	1	1	1	1	1	1	1	1	1	1	1	1	1	1	1	1	1	1	1	1
2012-01-6908	2012	D	38	O7:H18	0	1	1	0	0	0	0	0	0	0	0	0	0	0	0	1	1	1	1	1	1	1	1	1	1	1	1	1	1	1	1	1	1	1	1	1	1	1	1	1	1	1	1	1	1
2016-22-981	2016	A	2040	O159:H20	0	0	1	0	0	0	0	0	0	0	0	0	0	0	0	1	1	1	1	1	1	1	1	1	1	1	1	1	1	0	0	0	0	0	0	0	0	1	1	1	1	1	1	1	1
2012-01-7316	2012	D	38	ONT:H18	0	0	1	0	0	0	0	0	0	0	0	0	0	0	0	1	1	1	1	1	1	1	1	1	1	1	1	1	1	1	1	1	1	1	1	1	1	1	1	1	1	1	1	1	1
2012-01-7896	2012	D	38	O7:H18	0	1	1	0	0	0	0	0	0	0	0	0	0	0	0	1	1	1	1	1	1	1	1	1	1	1	1	1	1	1	1	1	1	1	1	1	1	1	1	1	1	1	1	1	1
2012-01-7898	2012	D	38	O7:H18	0	0	1	0	0	0	0	0	0	0	0	0	0	0	0	1	1	1	0	1	1	1	1	1	0	1	1	1	1	1	1	1	1	1	1	1	1	1	1	1	1	1	1	1	1
2012-01-7901	2012	D	38	O7:H18	0	0	1	0	0	0	0	0	0	0	0	0	0	0	0	1	1	1	1	1	1	1	1	1	0	1	1	1	1	1	1	1	1	1	1	1	1	1	1	1	1	1	1	1	1
2012-01-8642	2012	D	38	O7:H18	0	0	1	0	0	0	0	0	0	0	0	0	0	0	0	1	1	1	1	1	1	1	1	1	1	1	1	1	1	1	1	1	1	1	1	1	1	1	1	1	1	1	1	1	1
2014-01-14	2014	D	38	O7:H18	0	0	1	0	0	0	0	0	0	0	0	0	0	0	0	1	1	1	1	1	1	1	1	1	1	1	1	1	1	1	1	1	1	1	1	1	1	1	1	1	1	1	1	1	1
2014-01-1076	2014	D	38	O7:H18	0	0	1	0	0	0	0	0	0	0	0	0	0	0	0	1	1	1	1	1	1	1	1	1	1	1	1	1	1	1	1	1	1	1	1	1	1	1	1	1	1	1	1	1	1
2014-01-1336	2014	A	1594	O21:H4	0	1	0	0	0	0	0	0	0	0	0	0	0	0	0	1	1	1	1	1	1	1	1	1	1	1	1	1	1	0	0	0	0	0	0	0	0	1	1	1	0	1	1	1	1
2014-01-1672	2014	D	115	ONT:H6	1	1	1	0	0	0	0	0	0	0	0	0	0	0	0	1	1	1	1	1	1	1	1	1	1	1	1	1	1	1	0	1	0	1	1	1	0	1	1	1	1	1	1	1	1
2014-01-1673	2014	B1	297	O45:H8	0	0	0	0	0	1	0	1	1	0	1	1	0	0	0	1	1	1	1	1	1	1	1	1	0	1	1	1	1	0	0	0	0	0	0	0	0	1	1	1	0	1	1	1	1
2014-01-1676	2014	D	117	O113:H4	0	0	0	0	0	1	0	1	0	0	0	1	0	0	0	1	1	1	1	1	1	1	1	1	0	1	1	1	1	1	1	1	1	1	1	1	1	1	1	1	0	1	1	1	1
2014-01-1756	2014	D	1158	ONT:H34	0	0	0	0	0	0	0	0	0	0	0	0	0	0	0	1	1	1	0	1	1	1	1	1	1	1	1	1	1	1	1	1	1	1	1	1	1	1	1	1	0	1	1	1	1
2014-01-2449	2014	D	117	O113:H4	0	0	0	0	0	1	0	1	0	0	0	1	0	0	0	1	1	1	1	1	1	1	1	1	0	1	1	1	1	1	1	1	1	1	1	1	1	1	1	1	1	1	1	1	1
2014-01-2452	2014	D	117	ONT:H4	0	0	0	0	0	1	0	1	0	0	0	1	0	0	0	1	1	1	1	1	1	1	1	1	1	1	1	1	1	1	1	1	1	1	1	1	1	1	1	1	0	1	1	1	1
2014-01-2454	2014	D	38	ONT:H18	0	0	1	0	0	0	0	0	0	0	0	0	0	0	0	1	1	1	1	1	1	1	1	1	0	1	1	1	1	1	1	1	1	1	1	1	1	1	1	1	1	1	1	1	1
2014-01-3128	2014	D	1158	O17/O44,O17/O77:H34	0	0	0	0	0	0	0	0	0	0	0	0	0	0	0	1	1	1	0	1	1	1	1	1	1	1	1	1	1	1	1	1	1	1	1	1	1	1	1	1	0	1	1	1	1
2014-01-3384	2014	D	38	O7:H18	0	0	1	0	0	0	0	0	0	0	0	0	0	0	0	1	1	1	1	1	1	1	1	1	0	1	1	1	1	1	1	1	1	1	1	1	1	1	1	1	1	1	1	1	1
2014-01-3678	2014	D	117	O24:H4	0	0	0	0	0	0	1	1	1	1	1	1	1	1	1	0	1	1	1	1	1	1	1	1	0	1	1	1	1	1	1	1	1	1	1	1	1	1	1	1	0	1	1	1	1
2014-01-3681	2014	B1	297	O45:H8	0	0	0	0	0	1	0	1	1	0	1	1	0	0	0	0	1	1	1	1	1	1	1	1	1	1	1	1	1	0	0	0	0	0	0	0	0	1	1	1	0	1	1	1	1
2014-01-3682	2014	D	1158	O17/O77:H34	0	0	0	0	0	0	0	0	0	0	0	0	0	0	0	1	1	1	0	1	1	1	1	1	1	1	1	1	1	1	1	1	1	1	1	1	1	1	1	1	0	1	1	1	1
2014-01-3683	2014	D	1158	O17/O44,O17/O77:H34	0	0	0	0	0	0	0	0	0	0	0	0	0	0	0	1	1	1	0	1	1	1	1	1	1	1	1	1	1	1	1	1	1	1	1	1	1	1	1	1	0	1	1	1	1
2014-01-4267	2014	A	191	O150:H20	0	0	0	1	1	1	0	0	0	0	0	0	0	0	0	1	1	1	1	1	1	1	1	1	0	0	0	0	0	0	0	0	0	0	0	0	0	1	1	1	0	1	1	1	1
2014-01-4268	2014	D	1158	O17/O44,O17/O77:H34	0	0	0	0	0	0	0	0	0	0	0	0	0	0	0	1	1	1	0	1	1	1	1	1	0	1	1	1	1	1	1	1	1	1	1	1	1	1	1	1	0	1	1	1	1
2014-01-4662	2014	D	38	O7:H18	0	0	1	0	0	0	0	0	0	0	0	0	0	0	0	1	1	1	1	1	1	1	1	1	1	1	1	1	1	1	1	1	1	1	1	1	1	1	1	1	1	1	1	1	1
2014-01-5104	2014	D	115	O102:H6	1	1	1	0	0	0	0	0	0	0	0	0	0	0	0	1	1	1	1	1	1	1	1	1	0	1	1	1	1	0	0	0	0	1	1	1	1	1	1	1	1	1	1	1	1
2014-01-5572	2014	D	38	O7:H18	0	0	1	0	0	0	0	0	0	0	0	0	0	0	0	0	1	1	1	1	1	1	1	1	0	1	1	1	1	1	1	1	1	1	1	1	1	1	1	1	1	1	1	1	1
2014-01-5656	2014	A	10	O125ab:H4	0	0	0	0	0	0	0	0	0	0	0	0	0	0	0	0	1	1	1	1	1	1	1	1	0	1	1	1	1	0	0	0	0	0	0	0	0	1	1	1	0	1	1	1	1
2014-01-5686	2014	D	1158	O17/O44,O17/O77:H34	0	0	0	0	0	0	0	0	0	0	0	0	0	0	0	1	1	1	0	1	1	1	1	1	0	1	1	1	1	1	1	1	1	1	1	1	1	1	1	1	0	1	1	1	1
2014-01-5689	2014	D	115	ONT:H6	1	1	1	0	0	0	0	0	0	0	0	0	0	0	0	1	1	1	1	1	0	1	1	1	1	1	1	1	1	0	1	1	0	1	1	1	0	1	1	1	1	1	1	1	1
2014-01-5749	2014	D	38	O7:H18	0	0	0	0	0	0	0	0	0	0	0	0	0	0	0	1	1	1	1	1	1	1	1	1	1	1	1	1	1	1	1	1	1	1	1	1	1	1	1	1	1	1	1	1	1
2014-01-5771	2014	D	38	O7:H18	0	0	1	0	0	0	0	0	0	0	0	0	0	0	0	1	1	1	1	1	1	1	1	1	1	1	1	1	1	1	1	1	1	1	1	1	1	1	1	1	1	1	1	1	1
2014-01-5772	2014	D	1158	O17/O44,O17/O77:H34	0	0	0	0	0	0	0	0	0	0	0	0	0	0	0	1	1	1	0	1	1	1	0	1	1	1	1	1	1	1	1	1	1	1	1	1	1	1	1	1	0	1	1	1	1
2014-01-5982	2014	D	1158	O17/O77:H34	0	0	0	0	0	0	0	0	0	0	0	0	0	0	0	1	1	1	0	1	1	1	1	1	0	1	1	1	1	1	1	1	1	1	1	1	1	1	1	1	0	1	1	1	1
2014-01-7011	2014	D	1944	O38:H39	0	0	1	1	1	1	0	0	0	0	0	0	0	0	0	0	0	0	0	0	1	1	1	0	0	0	0	0	0	1	1	1	1	1	1	1	1	1	1	1	1	1	1	1	1
2014-01-7149	2014	A	10	ONT:H4	0	0	0	0	0	0	0	0	0	0	0	0	0	0	0	0	1	1	1	1	1	1	1	1	0	1	1	1	1	0	0	0	0	0	0	0	0	1	1	1	0	1	1	1	1
2014-01-7282	2014	D	115	O102:H6	1	1	1	0	0	0	0	0	0	0	0	0	0	0	0	1	1	1	1	1	1	1	1	1	0	1	1	1	1	1	1	1	0	0	0	1	1	1	1	1	1	1	1	1	1
2014-01-7292	2014	D	38	O7:H18	0	0	1	0	0	0	0	0	0	0	0	0	0	0	0	1	1	1	1	1	1	1	1	1	0	0	0	0	0	1	1	1	1	1	1	1	1	1	1	1	1	1	1	1	1
2014-01-7295	2014	D	38	O7:H18	0	0	0	0	0	0	0	0	0	0	0	0	0	0	0	1	1	1	1	1	1	1	1	1	1	1	1	1	1	1	1	1	1	1	1	1	1	1	1	1	1	1	1	1	1
2014-01-7296	2014	D	38	O7:H18	0	0	0	0	0	0	0	0	0	0	0	0	0	0	0	1	1	1	1	1	1	1	1	1	1	1	1	1	1	1	1	1	1	1	1	1	1	1	1	1	1	1	1	1	1
2016-22-75	2016	A	1594	O21:H4	0	0	0	0	0	0	0	0	0	0	0	0	0	0	0	1	1	1	1	1	1	1	1	1	1	1	1	1	1	0	0	0	0	0	0	0	0	1	1	1	0	1	1	1	1
2016-22-220	2016	B2	429	O50/O2:H1	0	0	0	0	0	1	0	0	0	0	0	0	0	0	0	1	1	1	1	1	1	1	1	1	0	1	1	1	1	1	1	1	1	1	1	1	1	1	1	1	1	1	1	1	1
2016-22-226	2016	A	10	ONT:H4	0	0	0	0	0	0	0	0	0	0	0	0	0	0	0	0	1	1	1	1	1	1	1	1	1	1	1	1	1	0	0	0	0	0	0	0	0	1	1	1	0	1	1	1	1
2016-22-665	2016	B2	429	O2:H1	0	0	0	0	0	1	0	0	0	0	0	0	0	0	0	1	1	1	1	1	1	1	1	1	0	1	1	1	1	1	1	1	1	1	1	1	1	1	1	1	1	1	1	1	1
2016-22-832	2016	B1	442	O91:H21	0	0	0	0	0	1	0	0	0	0	0	0	0	0	0	0	1	1	1	1	1	1	1	1	0	1	1	1	1	0	0	0	0	0	0	0	0	1	1	1	0	1	1	1	1
2016-22-1027	2016	A	2040	ONT:H20	0	0	1	0	0	0	0	0	0	0	0	0	0	0	0	0	1	1	1	1	1	1	1	1	0	1	1	1	1	0	0	0	0	0	0	0	0	1	1	1	0	1	1	1	1
2016-22-1028	2016	A	2040	O159:H20	0	0	1	0	0	0	0	0	0	0	0	0	0	0	0	1	1	1	1	1	1	1	1	1	1	1	1	1	1	0	0	0	0	0	0	0	0	1	1	1	1	1	1	1	1
2016-22-1032	2016	A	2040	ONT:H20	0	0	1	0	0	0	0	0	0	0	0	0	0	0	0	1	1	1	1	1	1	1	1	1	0	1	1	1	1	0	0	0	0	0	0	0	0	1	1	1	0	1	1	1	1
2016-22-1059	2016	A	2040	ONT:H20	0	0	1	0	0	0	0	0	0	0	0	0	0	0	0	0	1	1	1	1	1	1	1	1	0	1	1	1	1	0	0	0	0	0	0	0	0	1	1	1	1	1	1	1	1
2016-22-1061	2016	A	2040	O159:H20	0	0	1	0	0	0	0	0	0	0	0	0	0	0	0	1	1	1	1	1	1	1	1	1	0	1	1	1	1	0	0	0	0	0	0	0	0	1	1	1	1	1	1	1	1
2016-22-1072	2016	A	2040	O159:H20	0	0	1	0	0	0	0	0	0	0	0	0	0	0	0	1	1	1	1	1	1	1	1	1	1	1	1	1	1	0	0	0	0	0	0	0	0	1	1	1	0	1	1	1	1
2016-22-1101	2016	A	2040	O159:H20	0	0	1	0	0	0	0	0	0	0	0	0	0	0	0	1	1	1	1	1	1	1	1	1	1	1	1	1	1	0	0	0	0	0	0	0	0	1	1	1	1	1	1	1	1
2016-22-1122	2016	A	2040	ONT:H20	0	0	1	0	0	0	0	0	0	0	0	0	0	0	0	1	1	1	1	1	1	1	1	1	1	1	1	1	1	0	0	0	0	0	0	0	0	1	1	1	0	1	1	1	1
2016-22-1135	2016	A	2040	ONT:H20	0	0	1	0	0	0	0	0	0	0	0	0	0	0	0	1	1	1	1	1	1	1	1	1	1	1	1	1	1	0	0	0	0	0	0	0	0	1	1	1	1	1	1	1	1
2016-22-1158	2016	A	2040	O159:H20	0	0	1	0	0	0	0	0	0	0	0	0	0	0	0	1	1	1	1	1	1	1	1	1	0	1	1	1	1	0	0	0	0	0	0	0	0	1	1	1	1	1	1	1	1
2014-01-5106	2014	D	1158	O17/O44,O17/O77:H34	0	0	0	0	0	0	0	0	0	0	0	0	0	0	0	1	1	1	0	1	1	1	1	1	1	1	1	1	1	1	1	1	1	1	1	1	1	1	1	1	0	1	1	1	1
2014-01-5687	2014	D	117	O113:H4	0	0	0	0	0	1	0	1	0	0	0	1	0	0	0	1	1	1	1	1	1	1	1	1	1	1	1	1	1	1	1	1	1	1	1	1	1	1	1	1	0	1	1	1	1
2014-01-5750	2014	A	373	O6:H16	0	0	0	0	0	0	0	0	0	0	0	0	0	0	0	1	0	1	1	1	1	1	1	1	1	1	1	1	1	0	0	0	0	0	0	0	0	1	1	1	1	1	1	1	1
2012-01-3184	2012	D	38	O7:H18	0	1	1	0	0	0	0	0	0	0	0	0	0	0	0	1	1	1	1	1	1	1	1	1	1	1	1	1	1	1	1	1	1	1	1	1	1	1	1	1	1	1	1	1	1
2012-01-3380	2012	D	38	O7:H18	0	0	1	0	0	0	0	0	0	0	0	0	0	0	0	1	1	1	1	1	1	1	1	1	1	1	1	1	1	1	1	1	1	1	1	1	1	1	1	1	1	1	1	1	1
2012-01-3584	2012	D	38	O7:H18	0	0	1	0	0	0	0	0	0	0	0	0	0	0	0	1	1	1	1	1	1	1	1	1	1	1	1	1	1	1	1	1	1	1	1	1	1	1	1	1	1	1	1	1	1
2012-01-3585	2012	D	38	O7:H18	0	0	1	0	0	0	0	0	0	0	0	0	0	0	0	1	1	1	1	1	1	1	1	1	1	1	1	1	1	1	1	1	1	1	1	1	1	1	1	1	1	1	1	1	1
2012-01-3686	2012	D	38	O7:H18	0	0	1	0	0	0	0	0	0	0	0	0	0	0	0	1	1	1	1	1	1	1	1	1	1	1	1	1	1	1	1	1	1	1	1	1	1	1	1	1	1	1	1	1	1
2012-01-3701	2012	D	38	O7:H18	0	0	1	0	0	0	0	0	0	0	0	0	0	0	0	1	1	1	1	1	1	1	1	1	1	1	1	1	1	1	1	1	1	1	1	1	1	1	1	1	1	1	1	1	1
2012-01-3702	2012	D	38	O7:H18	0	0	1	0	0	0	0	0	0	0	0	0	0	0	0	1	1	1	1	1	1	1	1	1	1	1	1	1	1	1	1	1	1	1	1	1	1	1	1	1	1	1	1	1	1
2012-01-3703	2012	D	38	O7:H18	0	0	1	0	0	0	0	0	0	0	0	0	0	0	0	1	0	1	1	1	1	1	1	1	1	1	1	1	1	1	1	1	1	1	1	1	1	1	1	1	1	1	1	1	1
2014-01-5983	2014	D	117	O113:H4	0	0	0	0	0	1	0	1	0	0	0	1	0	0	0	1	1	1	1	1	1	1	1	1	1	1	1	1	1	1	1	1	1	1	1	1	1	1	1	1	0	1	1	1	1
2012-01-3762	2012	D	1551	O119:H27	0	0	0	0	0	0	0	0	0	0	0	0	0	0	0	1	1	1	1	1	1	1	1	1	1	1	1	1	1	1	1	1	1	1	1	1	1	1	1	1	0	1	1	1	1
2014-01-6135	2014	D	38	O7:H18	0	0	1	0	0	0	0	0	0	0	0	0	0	0	0	1	1	1	1	1	1	1	1	1	1	1	1	1	1	1	1	1	1	1	1	1	1	1	1	1	1	1	1	1	1
2014-01-6137	2014	D	117	O113:H4	0	0	0	0	0	1	0	1	0	0	0	1	0	0	0	0	1	1	1	1	1	1	1	1	1	1	1	1	1	1	1	1	1	1	1	1	1	1	1	1	0	1	1	1	1
2012-01-646	2012	D	38	O7:H18	0	0	1	0	0	0	0	0	0	0	0	0	0	0	0	1	1	1	1	1	1	1	1	1	0	1	1	1	1	1	1	1	1	1	1	1	1	1	1	1	1	1	1	1	1
2012-01-706	2012	D	38	O7:H18	0	0	1	0	0	0	0	0	0	0	0	0	0	0	0	1	1	1	1	1	1	1	1	1	1	1	1	1	1	1	1	1	1	1	1	1	1	1	1	1	1	1	1	1	1
2012-01-707	2012	D	38	O7:H18	0	0	1	0	0	0	0	1	0	0	0	1	0	0	0	1	1	1	1	1	1	1	1	1	0	1	1	1	1	1	1	1	1	1	1	1	1	1	1	1	1	1	1	1	1
2012-01-708	2012	D	38	O7:H18	0	0	1	0	0	0	0	0	0	0	0	0	0	0	0	1	1	1	1	1	1	1	1	1	0	1	1	1	1	1	1	1	1	1	1	1	1	1	1	1	1	1	1	1	1
2012-01-771	2012	D	69	O17/O44,O17/O77:H18	0	0	1	0	0	0	0	0	0	0	0	0	0	0	0	0	1	1	1	0	1	1	1	1	1	1	1	1	1	0	1	0	1	1	1	1	1	1	1	1	0	1	1	1	1
2012-01-772	2012	D	38	O7:H18	0	0	1	0	0	0	0	0	0	0	0	0	0	0	0	1	1	1	1	1	1	1	1	1	1	1	1	1	1	1	1	1	1	1	1	1	1	1	1	1	1	1	1	1	1
2012-01-960	2012	D	69	O17/O44,O17/O77:H18	0	0	0	0	0	0	0	0	0	0	0	0	0	0	0	1	1	1	1	1	1	1	1	1	1	1	1	1	1	0	1	1	1	1	1	1	1	1	1	1	0	1	1	1	1
2012-01-1134	2012	D	38	O7:H18	0	0	1	0	0	0	0	0	0	0	0	0	0	0	0	1	1	1	1	1	1	1	1	1	1	1	1	1	1	1	1	1	1	1	1	1	1	1	1	1	1	1	1	1	1
2012-01-1137	2012	D	38	O7:H18	0	0	1	0	0	0	0	0	0	0	0	0	0	0	0	1	1	1	1	1	1	1	1	1	1	1	1	1	1	1	1	1	1	1	1	1	1	1	1	1	1	1	1	1	1
2014-01-6247	2014	A	373	O6:H16	0	1	0	0	0	0	0	0	0	0	0	0	0	0	0	1	0	1	1	1	1	1	1	1	1	1	1	1	1	0	0	0	0	0	0	0	0	1	1	1	0	1	1	1	1
2012-01-1138	2012	D	38	O7:H18	0	0	1	0	0	0	0	0	0	0	0	0	0	0	0	1	1	1	1	1	1	1	1	1	0	1	1	1	1	1	1	1	1	1	1	1	1	1	1	1	1	1	1	1	1
2012-01-1293	2012	D	38	O7:H18	0	0	1	0	0	0	0	0	0	0	0	0	0	0	0	1	1	1	1	1	1	1	1	1	1	1	1	1	1	1	1	1	1	1	1	1	1	1	1	1	1	1	1	1	1
2012-01-1294	2012	D	38	O7:H18	0	0	1	0	0	0	0	0	0	0	0	0	0	0	0	1	1	1	1	1	1	1	1	1	0	1	1	1	1	1	1	1	1	1	1	1	1	1	1	1	1	1	1	1	1
2012-01-1459	2012	D	38	O7:H18	0	0	1	0	0	0	0	0	0	0	0	0	0	0	0	0	1	1	1	1	1	1	1	1	1	1	1	1	1	1	1	1	1	1	1	1	1	1	1	1	0	1	1	1	1
2012-01-1550	2012	D	38	O7:H18	0	0	1	0	0	0	0	0	0	0	0	0	0	0	0	1	1	1	1	1	1	1	1	1	1	1	1	1	1	1	1	1	1	1	1	1	1	1	1	1	1	1	1	1	1
2012-01-1552	2012	D	38	O7:H18	0	1	1	0	0	0	0	0	0	0	0	0	0	0	0	1	1	1	1	1	1	1	1	1	1	1	1	1	1	1	1	1	1	1	1	1	1	1	1	1	1	1	1	1	1
2012-01-1658	2012	A	10	O125ab:H4	0	0	0	0	0	0	0	0	0	0	0	0	0	0	0	0	1	1	1	1	1	1	1	1	0	1	1	1	1	0	0	0	0	0	0	0	0	1	1	1	1	1	1	1	1
2012-01-1988	2012	D	38	O7:H18	0	0	1	0	0	0	0	0	0	0	0	0	0	0	0	1	1	1	1	1	1	1	1	1	1	1	1	1	1	1	1	1	1	1	1	1	1	1	1	1	1	1	1	1	1
2012-01-2350	2012	D	38	ONT:H18	0	0	1	0	0	0	0	0	0	0	0	0	0	0	0	1	1	1	1	1	1	1	1	1	1	1	1	1	1	1	1	1	1	1	1	1	1	1	1	1	1	1	1	1	1
2012-01-2800	2012	D	38	O7:H18	0	1	1	0	0	0	0	0	0	0	0	0	0	0	0	1	1	1	1	1	1	1	1	1	1	1	1	1	1	1	1	1	1	1	1	1	1	1	1	1	1	1	1	1	1
2014-01-7008	2014	D	38	O7:H18	0	0	0	0	0	0	0	0	0	0	0	0	0	0	0	0	1	1	1	1	1	1	1	1	1	1	1	1	1	1	1	1	1	1	1	1	1	1	1	1	1	1	1	1	1
2012-01-1295	2012	D	38	O7:H18	0	0	1	0	0	0	0	0	0	0	0	0	0	0	0	1	1	1	1	1	1	1	1	1	1	1	1	1	1	1	1	1	1	1	1	1	1	1	1	1	1	1	1	1	1
2012-01-1657	2012	D	38	O7:H18	0	0	1	0	0	0	0	0	0	0	0	0	0	0	0	1	1	1	1	1	1	1	1	1	1	1	1	1	1	1	1	1	1	1	1	1	1	1	1	1	1	1	0	1	1
2012-01-1659	2012	A	10	ONT:H4	0	0	0	0	0	0	0	0	0	0	0	0	0	0	0	0	1	1	1	1	1	1	1	1	1	1	1	1	1	0	0	0	0	0	0	0	0	1	1	1	1	1	1	1	1
2014-01-7010	2014	B2	355	O2:H5	1	1	1	0	0	0	0	0	0	0	0	0	0	0	0	0	1	1	1	1	1	1	1	1	1	1	1	1	1	1	1	1	1	1	1	1	1	1	1	1	0	1	1	1	1
2014-01-4991	2014	D	57	ONT:H18	0	0	0	0	0	0	0	0	0	0	0	0	0	0	0	1	1	1	0	1	1	1	1	1	0	0	0	0	0	1	1	1	1	1	1	1	1	1	1	1	0	1	1	1	1
2014-01-7037	2014	B2	355	O2,O50/O2:H5	1	1	1	0	0	0	0	0	0	0	0	0	0	0	0	0	1	1	1	1	1	1	1	1	1	1	1	1	1	1	1	1	1	1	1	1	1	1	1	1	0	1	1	1	1
2014-01-7150	2014	B2	355	O50/O2:H5	1	1	1	0	0	0	0	0	0	0	0	0	0	0	0	0	1	1	1	1	1	1	1	1	1	1	1	1	1	1	1	1	1	1	1	1	1	1	1	1	0	1	1	1	1
2014-01-6321	2014	B2	355	O2,O50/O2:H5	1	1	1	0	0	0	0	0	0	0	0	0	0	0	0	0	1	1	1	1	1	1	1	1	1	1	1	1	1	1	1	1	1	1	1	1	1	1	1	1	0	1	1	1	1
2014-01-7427	2014	B2	355	O2,O50/O2:H5	1	0	1	0	0	0	0	0	0	0	0	0	0	0	0	0	1	1	1	1	1	1	1	1	1	1	1	1	1	1	1	1	1	1	1	1	1	1	1	1	0	1	1	1	1
2012-01-7900	2012	D	38	O7:H18	0	0	1	0	0	0	0	0	0	0	0	0	0	0	0	1	1	1	1	1	1	1	1	1	1	1	1	1	1	1	1	1	1	1	1	1	1	1	1	1	1	1	1	1	1
2012-01-3586	2012	B2	131	O25:H4	0	1	0	1	1	0	0	0	0	0	0	0	0	0	0	0	1	1	1	1	1	1	1	1	1	1	1	1	1	1	1	1	1	1	1	1	1	1	1	1	0	1	1	1	1
2012-01-5336	2012	D	38	O7:H18	0	0	1	0	0	0	0	0	0	0	0	0	0	0	0	1	1	1	1	1	1	1	1	1	1	1	1	1	1	1	1	1	1	1	1	1	1	1	1	1	1	1	1	1	1
2012-01-1292	2012	D	38	O7:H18	0	0	1	0	0	0	0	0	0	0	0	0	0	0	0	1	1	1	1	1	1	1	1	1	1	1	1	1	1	1	1	1	1	1	1	1	1	1	1	1	1	1	1	1	1
2014-01-0013	2014	D	1158	O17/O44,O17/O77:H34	0	0	0	0	0	0	0	0	0	0	0	0	0	0	0	1	1	1	0	1	1	1	1	1	1	1	1	1	1	1	1	1	1	1	1	1	1	1	1	1	0	1	1	1	1
2014-01-5105	2014	D	1158	O17/O44,O17/O77:H34	0	0	0	0	0	0	0	0	0	0	0	0	0	0	0	1	1	1	0	1	1	1	1	1	1	1	1	1	1	1	1	1	1	1	1	1	1	1	1	1	0	1	1	1	1
2014-01-1044	2014	D	38	O7:H18	0	0	1	0	0	0	0	0	0	0	0	0	0	0	0	0	1	1	1	1	1	1	1	1	1	1	1	1	1	1	1	1	1	1	1	1	1	1	1	1	1	1	1	1	1
2012-01-6001	2012	D	38	O7:H18	0	0	1	0	0	0	0	0	0	0	0	0	0	0	0	1	1	1	1	1	1	1	1	1	0	1	1	1	1	1	1	1	1	1	1	1	1	1	1	1	1	1	1	1	1
2014-01-1675	2014	D	38	O7:H18	0	0	1	0	0	0	0	0	0	0	0	0	0	0	0	1	1	1	1	0	1	1	1	1	1	1	1	1	1	1	1	1	1	1	1	1	1	1	1	1	1	1	1	1	1
2014-01-1040	2014	D	38	O7:H18	0	0	1	0	0	0	0	0	0	0	0	0	0	0	0	0	1	1	1	1	1	1	1	1	1	1	1	1	1	1	1	1	1	1	1	1	1	1	1	1	1	1	1	1	1
2012-01-2798	2012	A	3249	O8:H9	0	1	1	0	0	0	0	0	0	0	0	0	0	0	0	0	0	1	1	1	1	1	1	1	0	0	0	0	0	0	0	0	0	0	0	0	0	1	0	1	0	1	1	1	0
2012-01-1553	2012	D	38	O7:H18	0	1	1	0	0	0	0	0	0	0	0	0	0	0	0	1	1	1	1	1	1	1	1	1	1	1	1	1	1	1	1	1	1	1	1	1	1	1	1	1	1	1	1	1	1
2014-01-1043	2014	D	1158	O17/O44,O17/O77:H34	0	0	0	0	0	0	0	0	0	0	0	0	0	0	0	1	1	1	0	1	1	1	1	1	1	1	1	1	1	1	1	1	1	1	1	1	1	1	1	1	0	1	1	1	1
2014-01-1042	2014	D	1158	O17/O44,O17/O77:H34	0	0	0	0	0	0	0	0	0	0	0	0	0	0	0	1	1	1	0	1	1	1	1	1	1	1	1	1	1	1	1	1	1	1	1	1	1	1	1	1	0	1	1	1	1
2012-01-1849	2012	D	38	O7:H18	0	1	1	0	0	0	0	0	0	0	0	0	0	0	0	1	1	1	1	1	1	1	1	1	1	1	1	1	1	1	1	1	1	1	1	1	1	1	1	1	0	1	1	1	1
2014-01-3680	2014	D	1158	O17/O44,O17/O77:H34	0	0	0	0	0	0	0	0	0	0	0	0	0	0	0	1	1	1	0	1	1	1	1	1	1	1	1	1	1	1	1	1	1	1	1	1	1	1	1	1	0	1	1	1	1
					9	26	91	3	3	14	1	10	3	1	3	10	1	1	1	114	135	140	123	138	140	141	140	140	100	136	136	136	136	109	111	111	109	112	112	113	111	141	140	141	92	141	140	141	140
[truncated: 88 more columns]

## Sheet: Seq-data
Isolate ID	Year	Sequencing platform	Read length (bp)	Sequencing provider	Comment
2012-01-0646	2012	Illumina NextSeq	150	NSC
2012-01-0706	2012	Illumina NextSeq	150	NSC
2012-01-0707	2012	Illumina NextSeq	150	NSC
2012-01-0708	2012	Illumina NextSeq	150	NSC
2012-01-0771	2012	Illumina NextSeq	150	NSC
2012-01-0772	2012	Illumina NextSeq	150	NSC
2012-01-0960	2012	Illumina NextSeq	150	NSC
2012-01-1134	2012	Illumina NextSeq	150	NSC
2012-01-1137	2012	Illumina NextSeq	150	NSC
2012-01-1138	2012	Illumina NextSeq	150	NSC
2012-01-1292	2012	Illumina Hiseq 2500	100	BGI	Mo et al 2016; Berg et al 2017
2012-01-1293	2012	Illumina NextSeq	150	NSC
2012-01-1294	2012	Illumina NextSeq	150	NSC
2012-01-1295	2012	Illumina NextSeq	150	NSC
2012-01-1459	2012	Illumina NextSeq	150	NSC
2012-01-1550	2012	Illumina NextSeq	150	NSC
2012-01-1552	2012	Illumina NextSeq	150	NSC
2012-01-1553	2012	Illumina Hiseq 2500	100	BGI	Mo et al 2016; Berg et al 2017
2012-01-1657	2012	Illumina NextSeq	150	NSC
2012-01-1658	2012	Illumina NextSeq	150	NSC
2012-01-1659	2012	Illumina NextSeq	150	NSC
2012-01-1849	2012	Illumina Hiseq 2500	100	BGI	Mo et al 2016; Berg et al 2017
2012-01-1988	2012	Illumina NextSeq	150	NSC
2012-01-2348	2012	Illumina NextSeq	150	NSC
2012-01-2350	2012	Illumina NextSeq	150	NSC
2012-01-2599	2012	Illumina NextSeq	150	NSC
2012-01-2798	2012	Illumina Hiseq 2500	100	BGI
2012-01-2800	2012	Illumina NextSeq	150	NSC
2012-01-3184	2012	Illumina NextSeq	150	NSC
2012-01-3380	2012	Illumina NextSeq	150	NSC
2012-01-3584	2012	Illumina NextSeq	150	NSC
2012-01-3585	2012	Illumina NextSeq	150	NSC
2012-01-3586	2012	Illumina HiSeq 2500	250	NSC	Rapid mode
2012-01-3686	2012	Illumina NextSeq	150	NSC
2012-01-3701	2012	Illumina NextSeq	150	NSC
2012-01-3702	2012	Illumina NextSeq	150	NSC
2012-01-3703	2012	Illumina NextSeq	150	NSC
2012-01-3762	2012	Illumina NextSeq	150	NSC
2012-01-4096	2012	Illumina NextSeq	150	NSC
2012-01-4101	2012	Illumina NextSeq	150	NSC
2012-01-4272	2012	Illumina NextSeq	150	NSC
2012-01-4273	2012	Illumina NextSeq	150	NSC
2012-01-4274	2012	Illumina NextSeq	150	NSC
2012-01-5332	2012	Illumina NextSeq	150	NSC
2012-01-5333	2012	Illumina NextSeq	150	NSC
2012-01-5334	2012	Illumina NextSeq	150	NSC
2012-01-5335	2012	Illumina NextSeq	150	NSC
2012-01-5336	2012	Illumina HiSeq 2500	250	NSC	Rapid mode
2012-01-5507	2012	Illumina NextSeq	150	NSC
2012-01-5581	2012	Illumina NextSeq	150	NSC
2012-01-5997	2012	Illumina NextSeq	150	NSC
2012-01-5998	2012	Illumina NextSeq	150	NSC
2012-01-6001	2012	Illumina Hiseq 2500	100	BGI	Mo et al 2016; Berg et al 2017
2012-01-6154	2012	Illumina NextSeq	150	NSC
2012-01-6611	2012	Illumina NextSeq	150	NSC
2012-01-6612	2012	Illumina NextSeq	150	NSC
2012-01-6613	2012	Illumina NextSeq	150	NSC
2012-01-6774	2012	Illumina NextSeq	150	NSC
2012-01-6775	2012	Illumina NextSeq	150	NSC
2012-01-6908	2012	Illumina NextSeq	150	NSC
2012-01-7316	2012	Illumina NextSeq	150	NSC
2012-01-7896	2012	Illumina NextSeq	150	NSC
2012-01-7898	2012	Illumina NextSeq	150	NSC
2012-01-7900	2012	Illumina HiSeq 2500	250	NSC	Rapid mode
2012-01-7901	2012	Illumina NextSeq	150	NSC
2012-01-8642	2012	Illumina NextSeq	150	NSC
2014-01-0013	2014	Illumina Hiseq 2500	100	BGI	Mo et al 2016; Berg et al 2017
2014-01-0014	2014	Illumina NextSeq	150	NSC
2014-01-1040	2014	Illumina Hiseq 2500	100	BGI	Mo et al 2016; Berg et al 2017
2014-01-1042	2014	Illumina Hiseq 2500	100	BGI	Mo et al 2016; Berg et al 2017
2014-01-1043	2014	Illumina Hiseq 2500	100	BGI	Mo et al 2016; Berg et al 2017
2014-01-1044	2014	Illumina Hiseq 2500	100	BGI	Mo et al 2016; Berg et al 2017
2014-01-1076	2014	Illumina NextSeq	150	NSC
2014-01-1336	2014	Illumina NextSeq	150	NSC
2014-01-1672	2014	Illumina NextSeq	150	NSC
2014-01-1673	2014	Illumina NextSeq	150	NSC
2014-01-1675	2014	Illumina Hiseq 2500	100	BGI	Mo et al 2016; Berg et al 2017
2014-01-1676	2014	Illumina NextSeq	150	NSC
2014-01-1756	2014	Illumina NextSeq	150	NSC
2014-01-2449	2014	Illumina NextSeq	150	NSC
2014-01-2452	2014	Illumina NextSeq	150	NSC
2014-01-2454	2014	Illumina NextSeq	150	NSC
2014-01-3128	2014	Illumina NextSeq	150	NSC
2014-01-3384	2014	Illumina NextSeq	150	NSC
2014-01-3678	2014	Illumina NextSeq	150	NSC
2014-01-3680	2014	Illumina Hiseq 2500	100	BGI	Mo et al 2016; Berg et al 2017
2014-01-3681	2014	Illumina NextSeq	150	NSC
2014-01-3682	2014	Illumina NextSeq	150	NSC
2014-01-3683	2014	Illumina NextSeq	150	NSC
2014-01-4267	2014	Illumina NextSeq	150	NSC
2014-01-4268	2014	Illumina NextSeq	150	NSC
2014-01-4662	2014	Illumina NextSeq	150	NSC
2014-01-4991	2014	Illumina HiSeq 2500	250	NSC	Rapid mode
2014-01-5100	2014	Illumina HiSeq X	150	NSC
2014-01-5104	2014	Illumina NextSeq	150	NSC
2014-01-5105	2014	Illumina Hiseq 2500	100	BGI	Mo et al 2016; Berg et al 2017
2014-01-5106	2014	Illumina HiSeq X	150	NSC
2014-01-5572	2014	Illumina NextSeq	150	NSC
2014-01-5656	2014	Illumina NextSeq	150	NSC
2014-01-5686	2014	Illumina NextSeq	150	NSC
2014-01-5687	2014	Illumina HiSeq X	150	NSC
2014-01-5689	2014	Illumina NextSeq	150	NSC
2014-01-5749	2014	Illumina NextSeq	150	NSC
2014-01-5750	2014	Illumina HiSeq X	150	NSC
2014-01-5771	2014	Illumina NextSeq	150	NSC
2014-01-5772	2014	Illumina NextSeq	150	NSC
2014-01-5982	2014	Illumina NextSeq	150	NSC
2014-01-5983	2014	Illumina HiSeq X	150	NSC
2014-01-6135	2014	Illumina HiSeq X	150	NSC
2014-01-6137	2014	Illumina HiSeq X	150	NSC
2014-01-6247	2014	Illumina HiSeq X	150	NSC
2014-01-6321	2014	Illumina HiSeq 2500	250	NSC	Rapid mode
2014-01-7008	2014	Illumina HiSeq X	150	NSC
2014-01-7010	2014	Illumina HiSeq 2500	250	NSC	Rapid mode
2014-01-7011	2014	Illumina NextSeq	150	NSC
2014-01-7037	2014	Illumina HiSeq 2500	250	NSC	Rapid mode
2014-01-7149	2014	Illumina NextSeq	150	NSC
2014-01-7150	2014	Illumina HiSeq 2500	250	NSC	Rapid mode
2014-01-7282	2014	Illumina NextSeq	150	NSC
2014-01-7292	2014	Illumina NextSeq	150	NSC
2014-01-7295	2014	Illumina NextSeq	150	NSC
2014-01-7296	2014	Illumina NextSeq	150	NSC
2014-01-7427	2014	Illumina HiSeq 2500	250	NSC	Rapid mode
2014-01-7475	2014	Illumina HiSeq X	150	NSC
2016-22-0075	2016	Illumina NextSeq	150	NSC
2016-22-0220	2016	Illumina NextSeq	150	NSC
2016-22-0226	2016	Illumina NextSeq	150	NSC
2016-22-0363	2016	Illumina HiSeq X	150	NSC
2016-22-0665	2016	Illumina NextSeq	150	NSC
2016-22-0832	2016	Illumina NextSeq	150	NSC
2016-22-0981	2016	Illumina HiSeq X	150	NSC
2016-22-1027	2016	Illumina NextSeq	150	NSC
2016-22-1028	2016	Illumina NextSeq	150	NSC
2016-22-1032	2016	Illumina NextSeq	150	NSC
2016-22-1059	2016	Illumina NextSeq	150	NSC
2016-22-1061	2016	Illumina NextSeq	150	NSC
2016-22-1072	2016	Illumina NextSeq	150	NSC
2016-22-1101	2016	Illumina NextSeq	150	NSC
2016-22-1122	2016	Illumina NextSeq	150	NSC
2016-22-1135	2016	Illumina NextSeq	150	NSC
2016-22-1158	2016	Illumina NextSeq	150	NSC
